# Supplementary material for: Plasma virome and the risk of blood-borne infection in persons with substance use disorder
Source: Nat Commun. 2021 Nov 25;12:6909. doi: 10.1038/s41467-021-26980-8 (PMC8617242; doi:10.1038/s41467-021-26980-8)
Supplement: Supplementary file 4 — Source Data [file 41467_2021_26980_MOESM4_ESM.xlsx]

## Sheet: Figure 1a-d
Figure 1a Discovery (Baltimore) Baseline
	HCVneg to pos PWID	HCVneg to neg PWID	Controls
	1	2	0
	0	0	0
	2	1	0
	1	0	1
	0	0	0
	1	0	3
	1	0	0
	3	0	1
	1	1	0
	2	3	4
	4	0	0
	0	1	0
	0	1	1
	1	1	2
	3	0	2
	4	1	0
	3	0	0
	3	0	1
	4	0	0
	3	1	0
Figure 1b Discovery (Baltimore) Follow-up
	HCVneg to pos PWID	HCVneg to neg PWID
	2	1
	1	3
	0	1
	3	1
	2	0
	3	0
	0	0
	2	0
	0	1
	2	1
	4	0
	1	1
	2	2
	4	1
	3	1
	3	0
	1	0
	4	1
	3	1
	2	0
Figure 1c Confrimatory (San Francisco) Baseline
	HCVneg to pos PWID	HCVneg to neg PWID
	2	0
	2	2
	3	3
	3	3
	3	0
	3	2
	4	0
	3	4
	3	3
	3	2
	3	4
	3	3
	4	3
	3	1
	2	2
	4	2
	3	2
	2	1
	2	4
Figure 1d Confrimatory (San Francisco) Follow-up
	HCVneg to pos PWID	HCVneg to neg PWID
	2	0
	0	1
	1	2
	2	1
	4	0
	2	3
	4	2
	2	3
	4	2
	2	0
	4	3
	4	2
	3	2
	2	3
	4	1
	3	2
	2	2
	1	0
	1	3

## Sheet: Figure 1b
Figure 1b Discovery (Baltimore) Follow-up
	HCVneg to pos PWID	HCVneg to neg PWID
	2	1
	1	3
	0	1
	3	1
	2	0
	3	0
	0	0
	2	0
	0	1
	2	1
	4	0
	1	1
	2	2
	4	1
	3	1
	3	0
	1	0
	4	1
	3	1
	2	0

## Sheet: Figure 1c
Figure 1c Confrimatory (San Francisco) Baseline
	HCVneg to pos PWID	HCVneg to neg PWID
	2	0
	2	2
	3	3
	3	3
	3	0
	3	2
	4	0
	3	4
	3	3
	3	2
	3	4
	3	3
	4	3
	3	1
	2	2
	4	2
	3	2
	2	1
	2	4

## Sheet: Figure 1d
Figure 1d Confrimatory (San Francisco) Follow-up
	HCVneg to pos PWID	HCVneg to neg PWID
	2	0
	0	1
	1	2
	2	1
	4	0
	2	3
	4	2
	2	3
	4	2
	2	0
	4	3
	4	2
	3	2
	2	3
	4	1
	3	2
	2	2
	1	0
	1	3
